# Supplementary material for: All-round catalytic and atroposelective strategy via dynamic kinetic resolution for N-/2-/3-arylindoles
Source: Nat Commun. 2023 Sep 7;14:5502. doi: 10.1038/s41467-023-41299-2 (PMC10485016; doi:10.1038/s41467-023-41299-2)
Supplement: Supplementary file 4 — Source Data [file 41467_2023_41299_MOESM4_ESM.xlsx]

## Sheet: RB_3aa-GS1
Cartesian coordinates of rotational barrier for 3aa-GS1
	O	-3.3383810000	0.8512810000	0.6399430000
	O	3.8404340000	2.0868240000	-0.1845630000
	O	-2.1203680000	2.1466200000	-1.2861690000
	O	-0.5074360000	0.5901270000	-1.5707650000
	O	-4.3525340000	-0.7033180000	-1.2081830000
	O	-2.3865730000	-1.7114920000	-1.6824960000
	N	1.8927390000	0.9295000000	0.2006360000
	N	-0.3834450000	0.0036750000	1.4901910000
	C	2.7329690000	-0.9267810000	-1.8772330000
	C	3.2447840000	-1.9647790000	-2.6570260000
	C	4.6239480000	-2.1453190000	-2.7722090000
	C	5.4972450000	-1.2728420000	-2.1170600000
	C	4.9914800000	-0.2298410000	-1.3458970000
	C	3.6073040000	-0.0582050000	-1.2062190000
	C	3.1403010000	1.0949000000	-0.3634630000
	C	-1.9778240000	-3.3860370000	-3.3411210000
	C	-3.0477290000	-2.5442660000	-2.6753630000
	C	-2.2098400000	4.3284220000	-2.2594360000
	C	-1.4118060000	3.0419400000	-2.1850940000
	C	-3.1561390000	-0.8433180000	-1.0376910000
	C	-1.5315340000	0.9752960000	-1.0457520000
	C	-0.9417980000	2.3041120000	2.1297040000
	C	-0.6211240000	3.6581690000	2.1976460000
	C	0.5770030000	4.1056140000	1.6379550000
	C	1.4433200000	3.2267330000	0.9905850000
	C	1.1149420000	1.8640330000	0.8927200000
	C	-2.3829540000	0.0972900000	-0.0691030000
	C	-2.6742230000	-2.9442660000	1.1457740000
	C	-0.0853690000	1.4068500000	1.4879560000
	C	-1.4980610000	-0.6369260000	0.9112210000
	C	-1.6314620000	-1.9031120000	1.4339760000
	C	1.6529090000	-1.7753090000	4.0562670000
	C	0.9371550000	-2.9897730000	4.0292680000
	C	-0.1612950000	-3.1521540000	3.1956870000
	C	-0.5525950000	-2.0835760000	2.3701310000
	C	0.1912540000	-0.8808680000	2.4006260000
	C	1.2909840000	-0.7042500000	3.2472430000
	H	-4.1578990000	0.8188070000	0.1085810000
	H	1.6575750000	-0.7747120000	-1.8342320000
	H	2.5626980000	-2.6282330000	-3.1819120000
	H	5.0179040000	-2.9577390000	-3.3772520000
	H	6.5717850000	-1.4052540000	-2.2103970000
	H	5.6520300000	0.4675780000	-0.8412290000
	H	1.4282760000	0.0448610000	0.0428160000
	H	-1.4704460000	-4.0246750000	-2.6113670000
	H	-1.2295570000	-2.7516460000	-3.8259790000
	H	-2.4354420000	-4.0270550000	-4.1022790000
	H	-3.5653510000	-1.8905180000	-3.3834460000
	H	-3.8004890000	-3.1531680000	-2.1654160000
	H	-2.2934530000	4.7882480000	-1.2700770000
	H	-3.2180630000	4.1451740000	-2.6444300000
	H	-1.7075100000	5.0350680000	-2.9289420000
	H	-1.3160890000	2.5517960000	-3.1592380000
	H	-0.4065680000	3.2012100000	-1.7853440000
	H	-1.8607360000	1.9238920000	2.5614800000
	H	-1.2916810000	4.3504220000	2.6978100000
	H	0.8474820000	5.1563660000	1.7014110000
	H	2.3740220000	3.5697180000	0.5611480000
	H	-3.6180650000	-2.5092670000	0.8050850000
	H	-2.8985520000	-3.5089680000	2.0577220000
	H	-2.3417260000	-3.6680740000	0.3900380000
	H	2.5045200000	-1.6724630000	4.7231330000
	H	1.2505670000	-3.8069160000	4.6732330000
	H	-0.7115640000	-4.0894520000	3.1845500000
	H	1.8390690000	0.2320170000	3.2720420000

## Sheet: RB_3aa-TS1
Cartesian coordinates of rotational barrier for 3aa-TS1
	O	1.9720400000	-2.4209280000	-1.4423770000
	O	0.8256040000	-3.5168920000	0.1770910000
	O	-1.0244530000	-1.3045990000	1.7373010000
	O	-1.9506380000	-2.0700800000	-0.1840580000
	O	-0.1396760000	-0.7756680000	-1.6258490000
	O	-2.6671490000	2.2086280000	1.2446390000
	N	-1.3546810000	1.3609990000	-0.4366020000
	N	1.7315820000	0.9660580000	-0.4201420000
	C	2.1034160000	-4.5317160000	-2.6829450000
	C	2.7848480000	-3.5969940000	-1.6961750000
	C	1.0466160000	-2.5239540000	-0.4845340000
	C	-2.2791770000	-0.7036860000	3.6893130000
	C	-2.2052800000	-1.6625970000	2.5168060000
	C	-1.0367970000	-1.5651860000	0.4400900000
	C	0.2600070000	-1.1812990000	-0.3202170000
	C	-4.7610620000	0.4260010000	0.6445120000
	C	-5.8879270000	-0.2760230000	0.2251620000
	C	-5.9781370000	-0.7315130000	-1.0931530000
	C	-4.9401100000	-0.4735160000	-1.9890290000
	C	-3.8065080000	0.2202750000	-1.5656480000
	C	-3.6986760000	0.6626670000	-0.2400460000
	C	4.1958120000	1.6703200000	-0.6493730000
	C	-2.5384440000	1.4754860000	0.2685440000
	C	5.4573620000	1.5446850000	-0.0633680000
	C	-0.4011870000	2.4090300000	-0.5432660000
	C	-0.9465950000	3.6993720000	-0.6817300000
	C	-0.1719660000	4.8315200000	-0.8539570000
	C	1.2077970000	4.6683260000	-0.9050610000
	C	1.7634300000	3.4036260000	-0.7765450000
	C	1.0066740000	2.2239400000	-0.5939790000
	C	2.0588330000	-1.6606500000	2.2947180000
	C	1.2187820000	-0.1699780000	0.3179320000
	C	2.1069610000	-0.5395630000	1.2982490000
	C	3.1055440000	1.0508700000	-0.0305330000
	C	3.3111400000	0.2355620000	1.0985810000
	C	5.6457680000	0.8069680000	1.1133830000
	C	4.5757420000	0.1286030000	1.6896880000
	H	2.8361870000	3.3567900000	-0.7676550000
	H	2.9860060000	-4.0970530000	-0.7457650000
	H	3.7151970000	-3.1916240000	-2.0996000000
	H	1.1809460000	-4.9378030000	-2.2580800000
	H	2.7698660000	-5.3692070000	-2.9190340000
	H	1.8662160000	-4.0075420000	-3.6142540000
	H	-0.8680630000	-1.3923130000	-1.8478310000
	H	-2.0774830000	-2.7032990000	2.8314480000
	H	-3.0795400000	-1.5977610000	1.8674040000
	H	-2.3819550000	0.3269210000	3.3357230000
	H	-1.3820980000	-0.7721560000	4.3128380000
	H	-3.1480250000	-0.9513970000	4.3094740000
	H	-3.0223860000	0.4422460000	-2.2841140000
	H	-5.0149660000	-0.8060680000	-3.0207540000
	H	-6.8595130000	-1.2748370000	-1.4232230000
	H	-6.7012220000	-0.4609810000	0.9218570000
	H	-4.6858310000	0.8160860000	1.6544030000
	H	-1.2514830000	0.6200270000	-1.1224010000
	H	-2.0252660000	3.7900510000	-0.6402280000
	H	-0.6358510000	5.8080810000	-0.9539880000
	H	1.8696190000	5.5211060000	-1.0286710000
	H	2.3252750000	-1.2677590000	3.2844760000
	H	2.7907860000	-2.4433650000	2.0551170000
	H	1.0787520000	-2.1242220000	2.3691720000
	H	4.0970690000	2.1831180000	-1.5988370000
	H	6.3103920000	2.0098710000	-0.5495500000
	H	4.7245060000	-0.5035440000	2.5607190000
	H	6.6375350000	0.7300850000	1.5500790000

## Sheet: RB_3aa-GS2
Cartesian coordinates of rotational barrier for 3aa-GS2
	O	2.1203380000	2.1466510000	-1.2861590000
	O	0.5074220000	0.5901410000	-1.5707500000
	O	4.3525460000	-0.7032600000	-1.2081870000
	O	2.3865960000	-1.7114460000	-1.6825170000
	O	-3.8404610000	2.0867830000	-0.1845120000
	O	3.3383720000	0.8513160000	0.6399480000
	N	0.3834500000	0.0036610000	1.4901910000
	N	-1.8927500000	0.9294760000	0.2006530000
	C	-1.2909670000	-0.7043050000	3.2472380000
	C	-0.1912370000	-0.8809000000	2.4006180000
	C	0.5526280000	-2.0835970000	2.3701080000
	C	0.1613420000	-3.1521900000	3.1956520000
	C	-0.9371090000	-2.9898330000	4.0292360000
	C	-1.6528780000	-1.7753780000	4.0562500000
	C	1.6314930000	-1.9031080000	1.4339550000
	C	1.4980730000	-0.6369190000	0.9112140000
	C	0.0853560000	1.4068330000	1.4879730000
	C	2.6742670000	-2.9442440000	1.1457380000
	C	2.3829550000	0.0973180000	-0.0691040000
	C	-1.1149620000	1.8640090000	0.8927460000
	C	-1.4433570000	3.2267030000	0.9906290000
	C	-0.5770490000	4.1055870000	1.6380070000
	C	0.6210860000	3.6581500000	2.1976890000
	C	0.9417770000	2.3040980000	2.1297290000
	C	3.1561520000	-0.8432720000	-1.0376990000
	C	1.5315200000	0.9753200000	-1.0457440000
	C	3.0477650000	-2.5442020000	-2.6753920000
	C	1.9778720000	-3.3859860000	-3.3411530000
	C	1.4117570000	3.0419670000	-2.1850740000
	C	2.2097830000	4.3284530000	-2.2594290000
	C	-3.1403180000	1.0948700000	-0.3634360000
	C	-3.6073120000	-0.0582230000	-1.2062120000
	C	-2.7329720000	-0.9267760000	-1.8772490000
	C	-3.2447800000	-1.9647630000	-2.6570600000
	C	-4.6239420000	-2.1453170000	-2.7722390000
	C	-5.4972450000	-1.2728640000	-2.1170670000
	C	-4.9914870000	-0.2298720000	-1.3458850000
	H	-1.8390640000	0.2319560000	3.2720490000
	H	0.7116230000	-4.0894810000	3.1845030000
	H	-1.2505110000	-3.8069870000	4.6731910000
	H	-2.5044900000	-1.6725500000	4.7231180000
	H	2.3417850000	-3.6680400000	0.3899830000
	H	3.6181070000	-2.5092260000	0.8050660000
	H	2.8985960000	-3.5089650000	2.0576750000
	H	-2.3740650000	3.5696820000	0.5612000000
	H	-0.8475410000	5.1563350000	1.7014770000
	H	1.2916360000	4.3504050000	2.6978590000
	H	1.8607200000	1.9238840000	2.5614970000
	H	3.5653740000	-1.8904390000	-3.3834710000
	H	3.8005360000	-3.1530940000	-2.1654510000
	H	2.4354990000	-4.0269870000	-4.1023200000
	H	1.4705090000	-4.0246400000	-2.6114040000
	H	1.2295930000	-2.7516030000	-3.8260030000
	H	1.3160270000	2.5518220000	-3.1592160000
	H	0.4065250000	3.2012320000	-1.7853080000
	H	1.7074380000	5.0350960000	-2.9289270000
	H	2.2934090000	4.7882790000	-1.2700710000
	H	3.2180000000	4.1452090000	-2.6444400000
	H	-1.4282750000	0.0448470000	0.0428130000
	H	-1.6575800000	-0.7746960000	-1.8342530000
	H	-2.5626900000	-2.6281990000	-3.1819650000
	H	-5.0178930000	-2.9577290000	-3.3772960000
	H	-6.5717840000	-1.4052860000	-2.2103990000
	H	-5.6520420000	0.4675290000	-0.8411990000
	H	4.1578900000	0.8188500000	0.1085850000

## Sheet: RB_3aa-TS2
Cartesian coordinates of rotational barrier for 3aa-TS2
	O	2.9895150000	1.8710110000	-1.5534170000
	O	4.8734530000	0.8473490000	-0.8216980000
	O	3.9453720000	-0.8700420000	1.4984920000
	O	4.0545610000	-2.2714060000	-0.2691720000
	O	2.3586480000	-0.8720760000	-1.7247660000
	O	-4.2443470000	-1.8936550000	-1.6994800000
	N	-2.8036350000	-1.1218350000	-0.0843460000
	N	0.1407090000	-0.0975950000	-0.1280270000
	C	4.2034450000	2.4912500000	-3.5899750000
	C	3.7744860000	2.9122020000	-2.1935960000
	C	3.6660610000	0.8982350000	-0.9415910000
	C	5.0855560000	-1.0914040000	3.5939090000
	C	4.8907520000	-1.7071780000	2.2232020000
	C	3.6523700000	-1.2542410000	0.2629260000
	C	2.7256340000	-0.2685870000	-0.5017970000
	C	-6.1725510000	0.0243660000	-0.9650110000
	C	-7.2143420000	0.8178660000	-0.4918480000
	C	-7.2139330000	1.2565510000	0.8349910000
	C	-6.1685550000	0.8940760000	1.6857800000
	C	-5.1192490000	0.1072840000	1.2097690000
	C	-5.1073320000	-0.3270920000	-0.1236610000
	C	-1.8600200000	1.5139750000	-0.2476780000
	C	-4.0286870000	-1.1943060000	-0.7158720000
	C	-2.3523370000	2.7229740000	0.2460460000
	C	-1.6654490000	-1.9276660000	-0.3416040000
	C	-1.9193950000	-3.2877450000	-0.5966410000
	C	-0.9118580000	-4.2359800000	-0.6490790000
	C	0.3865800000	-3.8273770000	-0.3591410000
	C	0.6496370000	-2.4849860000	-0.1329740000
	C	-0.3196710000	-1.4666450000	-0.2210700000
	C	2.6484560000	2.0945560000	1.6529200000
	C	1.4916170000	0.2343080000	0.2590810000
	C	1.4932260000	1.3480970000	1.0554890000
	C	-0.6373540000	1.0337400000	0.2407290000
	C	0.1484730000	1.8661630000	1.0707390000
	C	-1.6282190000	3.4835790000	1.1761050000
	C	-0.3582960000	3.0742200000	1.5674480000
	H	1.6531590000	-2.2321750000	0.1455060000
	H	4.6347890000	3.1415690000	-1.5601270000
	H	3.1001520000	3.7708270000	-2.2198670000
	H	4.8892390000	1.6405970000	-3.5446400000
	H	4.7193930000	3.3229190000	-4.0834500000
	H	3.3347600000	2.2137510000	-4.1948140000
	H	2.9114020000	-1.6775820000	-1.7922550000
	H	5.8190160000	-1.7447970000	1.6461920000
	H	4.4800940000	-2.7195720000	2.2760760000
	H	4.1388050000	-1.0442650000	4.1410090000
	H	5.4938210000	-0.0791070000	3.5147000000
	H	5.7878950000	-1.7013130000	4.1721880000
	H	-4.3321390000	-0.1915880000	1.8967670000
	H	-6.1717930000	1.2164900000	2.7233670000
	H	-8.0294460000	1.8712960000	1.2065960000
	H	-8.0300740000	1.0912430000	-1.1556680000
	H	-6.1620320000	-0.3407930000	-1.9866270000
	H	-2.6972160000	-0.4069310000	0.6184360000
	H	-2.9517320000	-3.5827670000	-0.7285790000
	H	-1.1483450000	-5.2766420000	-0.8489560000
	H	1.2028460000	-4.5412820000	-0.2959410000
	H	2.4801830000	2.2415990000	2.7276410000
	H	2.7472030000	3.0925190000	1.2058840000
	H	3.5973690000	1.5692430000	1.5466770000
	H	-2.3933400000	0.9980810000	-1.0325210000
	H	-3.3024750000	3.0912460000	-0.1298110000
	H	0.2531320000	3.7011430000	2.2108550000
	H	-2.0360720000	4.4214320000	1.5427220000

## Sheet: RB_5aa-GS1
Cartesian coordinates of rotational barrier for 5aa-GS1
	O	3.9058980000	-1.8661180000	-1.3308090000
	O	-3.9232510000	0.5016350000	2.3600220000
	O	-3.8278650000	-0.3185360000	0.2582310000
	O	0.0237990000	-1.4061110000	1.8374080000
	O	-2.0694600000	-2.2562000000	1.7065560000
	O	-1.3413080000	0.8863310000	2.5381350000
	N	1.9445930000	-0.8165150000	-0.7567810000
	N	-0.3688020000	1.2300550000	-1.9133160000
	C	3.4815850000	0.8642010000	1.0463590000
	C	4.2429940000	1.8215920000	1.7174430000
	C	5.5801940000	2.0231120000	1.3722340000
	C	6.1617850000	1.2537650000	0.3608520000
	C	5.4069850000	0.2922890000	-0.3054730000
	C	4.0572020000	0.0979100000	0.0203500000
	C	3.3161200000	-0.9615290000	-0.7481230000
	C	-1.3891070000	-2.0444560000	-1.7512640000
	C	-1.1150030000	-3.3509400000	-2.1541960000
	C	0.2028100000	-3.8078200000	-2.1374220000
	C	1.2436090000	-2.9885760000	-1.7002560000
	C	0.9655050000	-1.6803630000	-1.2765380000
	C	0.2108150000	1.0572760000	-3.2329220000
	C	-0.3648630000	-1.1914470000	-1.3247810000
	C	-5.6797690000	-0.9655460000	-1.1157210000
	C	-5.2766320000	-0.4303570000	0.2436770000
	C	1.8954100000	-2.5191010000	2.8485930000
	C	0.5315990000	-2.7147100000	2.2151770000
	C	-1.2960390000	-1.3255400000	1.6252220000
	C	-3.2927500000	0.1265220000	1.3893230000
	C	-1.7388460000	0.1436420000	1.3929810000
	C	-0.6551380000	0.2248180000	-0.9851540000
	C	-1.1941240000	0.8035370000	0.1512290000
	C	-1.7112880000	3.3279840000	0.6664150000
	C	-1.2587020000	2.2261290000	-0.0827140000
	C	-0.7310730000	2.4502210000	-1.3800610000
	C	-0.6379400000	3.7306910000	-1.9406730000
	C	-1.0979910000	4.7982140000	-1.1797740000
	C	-1.6308620000	4.5975290000	0.1099500000
	H	2.4536100000	0.7010180000	1.3606240000
	H	3.7898430000	2.4041580000	2.5144730000
	H	6.1695600000	2.7718900000	1.8946550000
	H	7.2046210000	1.4027220000	0.0942940000
	H	5.8424300000	-0.3243900000	-1.0847520000
	H	1.5691260000	0.0084280000	-0.3067000000
	H	-2.4055930000	-1.6648600000	-1.7608220000
	H	-1.9207590000	-4.0007070000	-2.4824880000
	H	0.4319880000	-4.8197470000	-2.4609910000
	H	2.2658240000	-3.3401440000	-1.6870580000
	H	-0.3950800000	1.5837990000	-3.9780080000
	H	0.2291390000	-0.0033600000	-3.4833120000
	H	1.2350030000	1.4474050000	-3.2715860000
	H	-5.2439340000	-1.9541710000	-1.2914300000
	H	-5.3545070000	-0.2916830000	-1.9148040000
	H	-6.7701610000	-1.0573070000	-1.1661040000
	H	-5.7001820000	0.5585780000	0.4422160000
	H	-5.5748670000	-1.0977450000	1.0573870000
	H	1.8230210000	-1.8925140000	3.7432770000
	H	2.5959440000	-2.0491690000	2.1522040000
	H	2.3059510000	-3.4920310000	3.1406210000
	H	0.5802070000	-3.3301930000	1.3114990000
	H	-0.1814300000	-3.1753450000	2.9033290000
	H	-2.1367730000	0.9091110000	3.1089860000
	H	-2.1042070000	3.1822140000	1.6657920000
	H	-0.2210640000	3.8874650000	-2.9311610000
	H	-1.0413730000	5.8049890000	-1.5846930000
	H	-1.9783090000	5.4545200000	0.6804900000

## Sheet: RB_5aa-TS1
Cartesian coordinates of rotational barrier for 5aa-TS1
	O	-2.8649060000	2.0488790000	1.8936630000
	O	-1.3895970000	-2.3984940000	-0.4391950000
	O	1.1171830000	-3.2280390000	0.3621800000
	O	1.4576830000	-1.8249580000	2.1053270000
	O	-0.8820060000	-0.7154880000	-1.8623210000
	O	-0.4711140000	-0.3090740000	1.2902100000
	N	-1.7000750000	1.6710670000	-0.0426470000
	N	2.8928500000	1.7916800000	-0.2972360000
	C	-5.8395220000	-1.3025590000	-0.3235060000
	C	-5.4970200000	-1.1302100000	1.0214390000
	C	-5.1518630000	-0.5963480000	-1.3117780000
	C	-4.4773990000	-0.2503130000	1.3745580000
	C	-4.1137050000	0.2694090000	-0.9603110000
	C	-3.7676320000	0.4453190000	0.3862780000
	C	-2.7412890000	1.4469310000	0.8328820000
	C	-1.6084560000	-3.9897030000	-2.2754780000
	C	-2.3230810000	-2.9851690000	-1.3857790000
	C	3.6418050000	-2.7914400000	2.6351620000
	C	2.1397590000	-2.8670260000	2.8539940000
	C	0.3163900000	-0.8786480000	0.2530810000
	C	-0.7073390000	-1.3251300000	-0.8234730000
	C	1.0082920000	-2.1390460000	0.8737730000
	C	3.6021800000	2.7928050000	0.5143930000
	C	-0.7166960000	5.2018510000	-0.0095610000
	C	0.5942960000	5.1244770000	-0.4799750000
	C	-1.4089190000	4.0215320000	0.2001890000
	C	1.2073060000	3.8865730000	-0.5826730000
	C	-0.8082800000	2.7588330000	0.0390520000
	C	0.5953930000	2.6573130000	-0.1988320000
	C	1.5072130000	1.4703250000	-0.1696030000
	C	1.3992920000	0.0674080000	-0.2668090000
	C	4.5235790000	-1.7998770000	-1.4814230000
	C	3.1772130000	-1.6741800000	-1.1588260000
	C	2.6928160000	-0.4316920000	-0.6965330000
	C	3.5888390000	0.6586000000	-0.6588320000
	C	4.9534560000	0.5286340000	-0.9390700000
	C	5.4118160000	-0.7161810000	-1.3535970000
	H	-1.5022460000	0.9763730000	-0.7535160000
	H	-6.6472340000	-1.9762720000	-0.5979430000
	H	-6.0349630000	-1.6734940000	1.7938100000
	H	-5.4282460000	-0.7102780000	-2.3568120000
	H	-4.2181040000	-0.0792120000	2.4141830000
	H	-3.5942570000	0.8282800000	-1.7329760000
	H	-0.8783770000	-3.4882200000	-2.9179960000
	H	-2.3370300000	-4.4987620000	-2.9170080000
	H	-1.0872550000	-4.7395370000	-1.6729870000
	H	-2.7895970000	-2.1851220000	-1.9610090000
	H	-3.0760050000	-3.4596180000	-0.7536580000
	H	0.1307020000	-0.1606350000	2.0394430000
	H	1.8708020000	-2.6733100000	3.8952210000
	H	1.7337090000	-3.8325460000	2.5461640000
	H	4.1401880000	-3.5527550000	3.2464160000
	H	4.0299860000	-1.8094740000	2.9234720000
	H	3.8928400000	-2.9692440000	1.5857920000
	H	4.1676040000	3.4935850000	-0.1101870000
	H	4.3031240000	2.2771050000	1.1802920000
	H	2.8972480000	3.3593450000	1.1192870000
	H	-1.2170930000	6.1583080000	0.1119430000
	H	1.1351870000	6.0174360000	-0.7804480000
	H	-2.4629470000	4.0460790000	0.4476680000
	H	2.1983980000	3.8563050000	-1.0094920000
	H	4.8934730000	-2.7530790000	-1.8492180000
	H	2.5172340000	-2.5230350000	-1.2787420000
	H	5.6244240000	1.3800780000	-0.8765350000
	H	6.4603990000	-0.8450730000	-1.6073380000

## Sheet: RB_5aa-GS2
Cartesian coordinates of rotational barrier for 5aa-GS2
	O	-3.9060390000	-1.8663270000	-1.3305360000
	O	2.0696370000	-2.2561940000	1.7068020000
	O	-0.0237100000	-1.4061960000	1.8371430000
	O	3.8279480000	-0.3185660000	0.2581170000
	O	3.9233860000	0.5017120000	2.3598640000
	O	1.3414300000	0.8861860000	2.5381440000
	N	-1.9447140000	-0.8164880000	-0.7569570000
	N	0.3686050000	1.2300470000	-1.9132260000
	C	-5.4070560000	0.2922540000	-0.3053860000
	C	-6.1618010000	1.2537860000	0.3609240000
	C	-5.5801370000	2.0231850000	1.3722230000
	C	-4.2429200000	1.8216660000	1.7173680000
	C	-3.4815640000	0.8642260000	1.0462930000
	C	-4.0572570000	0.0978820000	0.0203680000
	C	-3.3162260000	-0.9616240000	-0.7480650000
	C	1.3890510000	-2.0445050000	-1.7511320000
	C	1.1149550000	-3.3509920000	-2.1540740000
	C	-0.2028620000	-3.8078450000	-2.1374090000
	C	-1.2436860000	-2.9885740000	-1.7003460000
	C	-0.9655950000	-1.6803630000	-1.2766110000
	C	-0.2108780000	1.0572540000	-3.2328880000
	C	0.3647950000	-1.1914670000	-1.3247460000
	C	-1.8951370000	-2.5189090000	2.8489860000
	C	-0.5315930000	-2.7147040000	2.2150400000
	C	5.6798630000	-0.9652260000	-1.1159880000
	C	5.2767060000	-0.4302830000	0.2435020000
	C	3.2928560000	0.1265280000	1.3892200000
	C	1.2961720000	-1.3255950000	1.6251980000
	C	1.7389500000	0.1435720000	1.3929190000
	C	0.6550720000	0.2247950000	-0.9851150000
	C	1.1941570000	0.8035080000	0.1512220000
	C	1.7113270000	3.3279660000	0.6663940000
	C	1.2586930000	2.2261010000	-0.0826940000
	C	0.7309230000	2.4502110000	-1.3799900000
	C	0.6377110000	3.7306820000	-1.9405810000
	C	1.0978160000	4.7982080000	-1.1797180000
	C	1.6308170000	4.5975130000	0.1099510000
	H	-5.8425600000	-0.3244780000	-1.0845920000
	H	-7.2046490000	1.4027470000	0.0944180000
	H	-6.1694610000	2.7720030000	1.8946330000
	H	-3.7897170000	2.4042700000	2.5143410000
	H	-2.4535670000	0.7010400000	1.3604900000
	H	-1.5692780000	0.0085160000	-0.3069640000
	H	2.4055450000	-1.6649300000	-1.7606150000
	H	1.9207320000	-4.0007720000	-2.4822900000
	H	-0.4320370000	-4.8197690000	-2.4609910000
	H	-2.2659130000	-3.3401080000	-1.6872000000
	H	-0.2290390000	-0.0033720000	-3.4833330000
	H	0.3950060000	1.5839020000	-3.9778920000
	H	-1.2351200000	1.4472400000	-3.2716220000
	H	-2.5958240000	-2.0487040000	2.1529360000
	H	-1.8222850000	-1.8925000000	3.7437560000
	H	-2.3057800000	-3.4918050000	3.1409850000
	H	0.1816080000	-3.1755280000	2.9028860000
	H	-0.5806600000	-3.3301210000	1.3113370000
	H	5.3546000000	-0.2912330000	-1.9149590000
	H	5.2440580000	-1.9538340000	-1.2918710000
	H	6.7702580000	-1.0569580000	-1.1663720000
	H	5.5750200000	-1.0977820000	1.0570970000
	H	5.7002090000	0.5586420000	0.4421990000
	H	2.1369650000	0.9090540000	3.1088910000
	H	2.1043480000	3.1821950000	1.6657310000
	H	0.2207260000	3.8874530000	-2.9310230000
	H	1.0411480000	5.8049880000	-1.5846150000
	H	1.9783030000	5.4545060000	0.6804650000

## Sheet: RB_5aa-TS2
Cartesian coordinates of rotational barrier for 5aa-TS2
	O	-4.3280340000	1.8981340000	1.6881550000
	O	4.4190870000	-0.3162150000	1.6122860000
	O	3.9267430000	0.1374860000	-1.4231120000
	O	3.7408300000	2.0985290000	-0.3041300000
	O	2.6246640000	-1.6388080000	2.0261970000
	O	1.9551350000	1.2719720000	1.3840050000
	N	-3.0891980000	0.9740530000	-0.0083530000
	N	-0.8792520000	-1.2064620000	-0.6304490000
	C	-7.5247430000	-1.5189660000	-0.1351060000
	C	-7.3390910000	-0.9981820000	1.1483970000
	C	-6.6360860000	-1.1814800000	-1.1570320000
	C	-6.2669530000	-0.1487790000	1.4095470000
	C	-5.5550990000	-0.3388820000	-0.8937440000
	C	-5.3550470000	0.1761150000	0.3957560000
	C	-4.2289390000	1.1065240000	0.7584720000
	C	5.8270840000	-2.2889700000	1.9968950000
	C	5.2024400000	-1.0397220000	2.5977710000
	C	4.1819550000	3.2278200000	-2.4428730000
	C	4.7668310000	2.6957970000	-1.1449830000
	C	2.4021900000	0.2711450000	0.4812070000
	C	3.1434630000	-0.7262160000	1.4355750000
	C	3.4364570000	0.8023630000	-0.5410070000
	C	-2.0561950000	-1.7089880000	0.1152310000
	C	-1.2061070000	4.1443460000	-0.1073770000
	C	0.0618250000	3.6998900000	-0.4788230000
	C	-2.2100590000	3.2077880000	0.0866190000
	C	0.3135510000	2.3388510000	-0.5516550000
	C	-1.9589060000	1.8298580000	-0.0124070000
	C	-0.6383120000	1.3413160000	-0.2285520000
	C	-0.1177610000	-0.0585500000	-0.2349010000
	C	1.2296170000	-0.4275250000	-0.1890660000
	C	2.1592470000	-3.8817630000	-1.5333920000
	C	2.4217130000	-2.6149040000	-1.0266050000
	C	1.3437050000	-1.7616140000	-0.7322580000
	C	0.0315120000	-2.2041100000	-0.9860700000
	C	-0.2409580000	-3.4894740000	-1.4623990000
	C	0.8396700000	-4.3205900000	-1.7423690000
	H	-3.0785450000	0.2358850000	-0.6939170000
	H	-8.3643430000	-2.1776200000	-0.3402240000
	H	-8.0338620000	-1.2518200000	1.9443890000
	H	-6.7883270000	-1.5649310000	-2.1621980000
	H	-6.1152100000	0.2796030000	2.3948150000
	H	-4.8971200000	-0.0544010000	-1.7113330000
	H	5.0528490000	-3.0003080000	1.6965870000
	H	6.4709220000	-2.7742140000	2.7395250000
	H	6.4371290000	-2.0377310000	1.1231780000
	H	4.5552400000	-1.2828130000	3.4436360000
	H	5.9618030000	-0.3207410000	2.9146390000
	H	2.5996150000	1.9987160000	1.3454980000
	H	5.1817310000	3.4959820000	-0.5280270000
	H	5.5343450000	1.9414070000	-1.3311980000
	H	4.9679420000	3.7269150000	-3.0211560000
	H	3.3874970000	3.9554030000	-2.2470420000
	H	3.7769460000	2.4121420000	-3.0477530000
	H	-2.2900650000	-1.0514920000	0.9478680000
	H	-1.8195880000	-2.6955140000	0.5226010000
	H	-2.9400290000	-1.8151890000	-0.5244450000
	H	-1.4295220000	5.2045770000	-0.0294870000
	H	0.8503580000	4.4055520000	-0.7261170000
	H	-3.2218830000	3.5266690000	0.3005200000
	H	1.2812280000	2.0242410000	-0.9076510000
	H	2.9868120000	-4.5431170000	-1.7749970000
	H	3.4438720000	-2.2804520000	-0.8938530000
	H	-1.2599700000	-3.8217180000	-1.6379690000
	H	0.6598930000	-5.3155290000	-2.1406020000

## Sheet: RB_7aa-GS1
Cartesian coordinates of rotational barrier for 7aa-GS1
	O	-3.7627330000	-1.9462700000	1.4840590000
	O	1.6328570000	0.3168370000	-2.7688770000
	O	2.5670440000	-2.3660290000	-1.0780610000
	O	0.4145030000	-1.8169930000	-1.5133740000
	O	3.9886420000	0.0503290000	-0.0790910000
	O	4.2131810000	0.3098900000	-2.3120050000
	N	-1.9216320000	-0.7489430000	0.7963790000
	N	1.2270450000	2.2471420000	-0.6808620000
	C	-5.4615360000	-0.1760030000	0.0779790000
	C	-6.2944480000	0.5434140000	-0.7748400000
	C	-5.7679690000	1.1583890000	-1.9139780000
	C	-4.4062020000	1.0453450000	-2.1979710000
	C	-3.5679500000	0.3330450000	-1.3396840000
	C	-4.0888200000	-0.2752560000	-0.1875690000
	C	-3.2584570000	-1.0777770000	0.7775430000
	C	-0.8640220000	-1.3486920000	1.5045200000
	C	-1.0223700000	-2.5258260000	2.2517460000
	C	0.0819530000	-3.1012910000	2.8799850000
	C	1.3460840000	-2.5235070000	2.7737750000
	C	1.4987440000	-1.3451420000	2.0433570000
	C	5.7403930000	-0.0395280000	1.5536810000
	C	5.4361340000	0.0841780000	0.0746170000
	C	-1.3311940000	-3.3436060000	-2.1254050000
	C	0.0538100000	-3.2267510000	-1.5207320000
	C	1.6971270000	-1.5439250000	-1.2729060000
	C	3.5312310000	0.1268820000	-1.3198040000
	C	1.9885950000	-0.0257960000	-1.4361330000
	C	1.7806520000	2.9918060000	-1.8043360000
	C	0.4126500000	-0.7364370000	1.4033920000
	C	1.2542480000	0.8687310000	-0.4648170000
	C	0.5789640000	0.5659570000	0.7069720000
	C	-0.5748110000	4.4907260000	1.6830050000
	C	-0.9780670000	3.4897800000	2.5915090000
	C	-0.6541400000	2.1582820000	2.3747220000
	C	0.0856750000	1.8184370000	1.2282000000
	C	0.4969020000	2.8373930000	0.3339680000
	C	0.1631110000	4.1827800000	0.5468610000
	H	-5.8528920000	-0.6735520000	0.9591790000
	H	-7.3554960000	0.6229870000	-0.5541860000
	H	-6.4184980000	1.7164170000	-2.5821740000
	H	-3.9947970000	1.5045020000	-3.0926500000
	H	-2.5175400000	0.2245120000	-1.5978790000
	H	-1.6467700000	0.0647170000	0.2615820000
	H	-2.0057540000	-2.9672280000	2.3321680000
	H	-0.0559300000	-4.0126240000	3.4560880000
	H	2.2044780000	-2.9778890000	3.2601440000
	H	2.4725710000	-0.8740530000	1.9605720000
	H	5.3627270000	-0.9860990000	1.9522890000
	H	5.2894840000	0.7827660000	2.1180310000
	H	6.8244380000	-0.0095420000	1.7077480000
	H	5.8036080000	1.0234250000	-0.3492230000
	H	5.8558870000	-0.7407590000	-0.5077590000
	H	-1.3433210000	-2.9618320000	-3.1513440000
	H	-2.0678890000	-2.7886680000	-1.5378100000
	H	-1.6333370000	-4.3964250000	-2.1451800000
	H	0.0863780000	-3.5864350000	-0.4882430000
	H	0.8061950000	-3.7704650000	-2.0981780000
	H	2.4737750000	0.2790700000	-3.2699890000
	H	1.0984280000	2.9988300000	-2.6598840000
	H	2.7301860000	2.5638640000	-2.1242550000
	H	1.9645090000	4.0172330000	-1.4764120000
	H	-0.8477970000	5.5250620000	1.8734710000
	H	-1.5513260000	3.7686660000	3.4711790000
	H	-0.9641500000	1.3870470000	3.0741180000
	H	0.4592550000	4.9633100000	-0.1471700000

## Sheet: RB_7aa-TS1
Cartesian coordinates of rotational barrier for 7aa-TS1
	O	-2.7673850000	0.9999510000	1.1866610000
	O	5.0540930000	-0.4049720000	-0.1902330000
	O	3.6979800000	2.5584270000	0.2312930000
	O	3.5625450000	-1.5991880000	-1.4077590000
	O	3.2792490000	1.0642060000	1.8792820000
	O	2.6995200000	1.0197500000	-1.6664810000
	N	-2.8979510000	0.8582420000	-1.0970140000
	N	1.4672720000	-1.4298700000	0.6769990000
	C	-7.3953750000	-0.8698910000	0.6103690000
	C	-6.7465240000	-0.2321630000	1.6708020000
	C	-6.7413770000	-1.0190500000	-0.6135890000
	C	-5.4533940000	0.2569570000	1.5057150000
	C	-5.4478390000	-0.5236660000	-0.7810240000
	C	-4.7932690000	0.1261910000	0.2759740000
	C	-3.4038810000	0.6998650000	0.1885540000
	C	2.7247630000	2.9575220000	3.3396280000
	C	3.7986170000	1.9828550000	2.8868110000
	C	4.9811000000	-3.5847320000	-1.0569580000
	C	4.6277860000	-2.4168560000	-1.9634330000
	C	3.9278090000	-0.6019610000	-0.5989610000
	C	3.3038120000	1.4740990000	0.6159700000
	C	2.7640790000	0.4166130000	-0.3851850000
	C	-1.0952800000	3.9076350000	-2.0807800000
	C	-2.0393880000	2.9009940000	-1.9490230000
	C	0.1499150000	3.6980740000	-1.4928290000
	C	-1.7481250000	1.6723220000	-1.3361410000
	C	0.4444110000	2.4706790000	-0.9177920000
	C	-0.4229340000	1.3509270000	-0.9195260000
	C	2.5228220000	-1.9913560000	1.5045070000
	C	1.4218080000	-0.2142610000	-0.0000970000
	C	0.0992270000	0.0386220000	-0.4378010000
	C	-1.3274330000	-3.8427120000	0.6309980000
	C	-2.1670170000	-3.0904330000	-0.2081000000
	C	-1.8218770000	-1.8099810000	-0.6210530000
	C	-0.6141190000	-1.2187590000	-0.1937420000
	C	0.2521950000	-2.0563250000	0.5531090000
	C	-0.0943230000	-3.3344080000	1.0098150000
	H	-8.4035870000	-1.2546320000	0.7389820000
	H	-7.2490530000	-0.1190350000	2.6276500000
	H	-7.2343520000	-1.5274400000	-1.4378040000
	H	-4.9265360000	0.7459330000	2.3182010000
	H	-4.9485150000	-0.6786920000	-1.7338260000
	H	-3.5961070000	0.8999850000	-1.8285450000
	H	5.3971470000	-3.2302090000	-0.1097790000
	H	5.7338120000	-4.2130790000	-1.5470170000
	H	4.1009910000	-4.2039360000	-0.8546150000
	H	5.4954900000	-1.7780750000	-2.1439280000
	H	4.2219550000	-2.7587400000	-2.9179680000
	H	3.1787180000	1.8686520000	-1.5762590000
	H	4.1192520000	1.3247560000	3.6967720000
	H	4.6667130000	2.4954050000	2.4673000000
	H	3.1161850000	3.5790270000	4.1530730000
	H	1.8422180000	2.4242570000	3.7060160000
	H	2.4245370000	3.6155650000	2.5197330000
	H	-1.3495320000	4.8492620000	-2.5585390000
	H	-3.0633360000	3.0753680000	-2.2730390000
	H	0.8950100000	4.4886100000	-1.4662130000
	H	1.3958690000	2.3913690000	-0.4299910000
	H	2.9323720000	-2.9031240000	1.0569380000
	H	2.1074590000	-2.2387720000	2.4876080000
	H	3.3207410000	-1.2708060000	1.6603300000
	H	-1.6254540000	-4.8372280000	0.9516100000
	H	-3.1046110000	-3.5193370000	-0.5514340000
	H	-2.4733820000	-1.2852320000	-1.2993710000
	H	0.5956200000	-3.9246660000	1.6048060000

[truncated: 8 more sheets: RB_7aa-GS2, RB_7aa-TS2, TS_3aa-TS1, TS_3aa-TS2, TS_5aa-TS1, TS_5aa-TS2, TS_7aa-TS1, TS_7aa-TS2]
